# Supplementary material for: Morphological Characterization and Pathogenicity Screening of Fusarium Isolates Associated with Dry Rot of Stored Potato Tubers in Mascara, Algeria
Source: Plants (Basel). 2026 Jun 27;15(13):1999. doi: 10.3390/plants15131999 (PMC13363812; doi:10.3390/plants15131999)
Supplement: Supplementary file 1 [file plants-15-01999-s001.zip]

Archive with 2 entries (2 files):
- Supplementary Figure S1.pdf
- Supplementary_Table_S1_Disease_Severity.pdf
